# Supplementary material for: Impact of Endocrine-Disrupting Chemicals in Breast Milk on Postpartum Depression in Korean Mothers
Source: Int J Environ Res Public Health. 2021 Apr 22;18(9):4444. doi: 10.3390/ijerph18094444 (PMC8122652; doi:10.3390/ijerph18094444)
Supplement: Supplementary file 1 [file ijerph-18-04444-s001.zip]

Archive with 1 entries (1 files):
- ijerph-1194820-supplementary.pdf
